# Supplementary material for: Exploring Phytochemicals of Traditional Medicinal Plants Exhibiting Inhibitory Activity Against Main Protease, Spike Glycoprotein, RNA-dependent RNA Polymerase and Non-Structural Proteins of SARS-CoV-2 Through Virtual Screening
Source: Front Pharmacol. 2021 Jul 8;12:667704. doi: 10.3389/fphar.2021.667704 (PMC8295902; doi:10.3389/fphar.2021.667704)
Supplement: Supplementary file 1 [file Table2.xls]

## Sheet: Data Sheet 1
Pubchem CID	Compound name	Canonical SMILES	Formula	MW	#Heavy atoms	#Aromatic heavy atoms	Fraction Csp3	#Rotatable bonds	#H-bond acceptors	#H-bond donors	MR	TPSA	iLOGP	XLOGP3	WLOGP	MLOGP	Silicos-IT Log P	Consensus Log P	ESOL Log S	ESOL Solubility (mg/ml)	ESOL Solubility (mol/l)	ESOL Class	Ali Log S	Ali Solubility (mg/ml)	Ali Solubility (mol/l)	Ali Class	Silicos-IT LogSw	Silicos-IT Solubility (mg/ml)	Silicos-IT Solubility (mol/l)	Silicos-IT class	GI absorption	BBB permeant	Pgp substrate	CYP1A2 inhibitor	CYP2C19 inhibitor	CYP2C9 inhibitor	CYP2D6 inhibitor	CYP3A4 inhibitor	log Kp (cm/s)	Lipinski #violations	Ghose #violations	Veber #violations	Egan #violations	Muegge #violations	Bioavailability Score	PAINS #alerts	Brenk #alerts	Leadlikeness #violations	Synthetic Accessibility
10219	Emetine	CC[C@H]1CN2CCc3c([C@@H]2C[C@@H]1C[C@H]1NCCc2c1cc(OC)c(c2)OC)cc(c(c3)OC)OC	C29H40N2O4	480.64	35	12	0.59	7	6	1	147.05	52.19	4.89	4.74	3.53	3.04	4.98	4.24	-5.6	0.00121	2.52e-06	Moderately soluble	-5.57	0.00131	2.72e-06	Moderately soluble	-7.7	9.59e-06	2e-08	Poorly soluble	High	Yes	Yes	No	No	No	No	No	-5.87	0	3	0	0	0	0.55	0	0	2	4.87
10494	Oleanolic acid	O[C@H]1CC[C@]2([C@H](C1(C)C)CC[C@@]1([C@@H]2CC=C2[C@@]1(C)CC[C@@]1([C@H]2CC(C)(C)CC1)C(=O)O)C)C	C30H48O3	456.7	33	0	0.9	1	3	2	136.65	57.53	3.94	7.49	7.23	5.82	5.85	6.07	-7.32	2.16e-05	4.74e-08	Poorly soluble	-8.53	1.34e-06	2.94e-09	Poorly soluble	-6.12	0.000345	7.55e-07	Poorly soluble	Low	No	No	No	No	No	No	No	-3.77	1	3	0	1	1	0.85	0	1	2	6.08
64945	Ursolic acid	C[C@@H]1CC[C@]2([C@@H]([C@H]1C)C1=CC[C@H]3[C@@]([C@@]1(CC2)C)(C)CC[C@@H]1[C@]3(C)CC[C@@H](C1(C)C)O)C(=O)O	C30H48O3	456.7	33	0	0.9	1	3	2	136.91	57.53	3.95	7.34	7.09	5.82	5.46	5.93	-7.23	2.69e-05	5.89e-08	Poorly soluble	-8.38	1.92e-06	4.21e-09	Poorly soluble	-5.67	0.000972	2.13e-06	Moderately soluble	Low	No	No	No	No	No	No	No	-3.87	1	3	0	1	1	0.85	0	1	2	6.21
64971	Betulinic acid	CC(=C)[C@@H]1CC[C@]2([C@H]1[C@H]1CC[C@H]3[C@@]([C@]1(C)CC2)(C)CC[C@@H]1[C@]3(C)CC[C@@H](C1(C)C)O)C(=O)O	C30H48O3	456.7	33	0	0.9	2	3	2	136.91	57.53	3.81	8.21	7.09	5.82	5.75	6.14	-7.71	8.87e-06	1.94e-08	Poorly soluble	-9.28	2.4e-07	5.26e-10	Poorly soluble	-5.7	0.000909	1.99e-06	Moderately soluble	Low	No	No	No	No	Yes	No	No	-3.26	1	3	0	1	1	0.85	0	1	2	5.63
73145	beta-Amyrin	O[C@H]1CC[C@]2([C@H](C1(C)C)CC[C@@]1([C@@H]2CC=C2[C@@]1(C)CC[C@@]1([C@H]2CC(C)(C)CC1)C)C)C	C30H50O	426.72	31	0	0.93	0	1	1	134.88	20.23	4.76	9.15	8.17	6.92	6.92	7.18	-8.25	2.4e-06	5.62e-09	Poorly soluble	-9.47	1.44e-07	3.38e-10	Poorly soluble	-7.16	2.93e-05	6.85e-08	Poorly soluble	Low	No	No	No	No	No	No	No	-2.41	1	3	0	1	2	0.55	0	1	2	6.04
73299	Hederagenin	OC[C@]1(C)[C@@H](O)CC[C@]2([C@H]1CC[C@@]1([C@@H]2CC=C2[C@@]1(C)CC[C@@]1([C@H]2CC(CC1)(C)C)C(=O)O)C)C	C30H48O4	472.7	34	0	0.9	2	4	3	137.82	77.76	3.4	6.82	6.21	4.97	5.24	5.33	-6.94	5.49e-05	1.16e-07	Poorly soluble	-8.26	2.59e-06	5.48e-09	Poorly soluble	-5.55	0.00134	2.83e-06	Moderately soluble	High	No	Yes	No	No	No	No	No	-4.34	1	3	0	1	1	0.56	0	1	2	6.24
73419	Solanocapsine	N[C@H]1CC[C@]2([C@H](C1)CC[C@@H]1[C@@H]2CC[C@]2([C@H]1C[C@@H]1[C@@H]2[C@H](C)[C@@H]2[C@](O1)(O)C[C@H](CN2)C)C)C	C27H46N2O2	430.67	31	0	1	0	4	3	130.41	67.51	4.01	4.98	3.92	4.23	2.85	4	-5.65	0.00097	2.25e-06	Moderately soluble	-6.14	0.000314	7.3e-07	Poorly soluble	-4.22	0.0261	6.07e-05	Moderately soluble	High	Yes	Yes	No	No	No	No	No	-5.39	1	2	0	0	0	0.55	0	0	2	5.9
73568	Corilagin	O[C@@H]1[C@H]2COC(=O)c3cc(O)c(c(c3c3c(C(=O)O[C@@H]1[C@H]([C@@H](O2)OC(=O)c1cc(O)c(c(c1)O)O)O)cc(O)c(c3O)O)O)O	C27H22O18	634.45	45	18	0.22	3	18	11	141.85	310.66	1.48	0.07	-0.3	-2.42	-2.15	-0.66	-3.92	0.077	0.000121	Soluble	-6.15	0.000452	7.12e-07	Poorly soluble	-0.51	195	0.307	Soluble	Low	No	Yes	No	No	No	No	No	-10.12	3	2	1	1	4	0.17	1	2	1	6.66
73641	Arjunolic acid	OC[C@]1(C)[C@@H](O)[C@H](O)C[C@]2([C@H]1CC[C@@]1([C@@H]2CC=C2[C@@]1(C)CC[C@@]1([C@H]2CC(CC1)(C)C)C(=O)O)C)C	C30H48O5	488.7	35	0	0.9	2	5	4	138.98	97.99	2.88	5.84	5.18	4.14	4.35	4.48	-6.42	0.000187	3.83e-07	Poorly soluble	-7.67	1.05e-05	2.14e-08	Poorly soluble	-4.72	0.00921	1.88e-05	Moderately soluble	High	No	Yes	No	No	No	No	No	-5.13	0	3	0	0	1	0.56	0	1	2	6.45
73659	Maslinic acid	O[C@@H]1C[C@@]2(C)[C@H](C([C@H]1O)(C)C)CC[C@@]1([C@@H]2CC=C2[C@@]1(C)CC[C@@]1([C@H]2CC(C)(C)CC1)C(=O)O)C	C30H48O4	472.7	34	0	0.9	1	4	3	137.82	77.76	3.65	6.51	6.2	4.97	4.96	5.26	-6.81	7.39e-05	1.56e-07	Poorly soluble	-7.94	5.43e-06	1.15e-08	Poorly soluble	-5.3	0.00237	5.02e-06	Moderately soluble	High	No	Yes	No	No	No	No	No	-4.56	1	3	0	1	1	0.56	0	1	2	6.22
91472	Friedelin	O=C1CC[C@@H]2[C@]([C@H]1C)(C)CC[C@H]1[C@@]2(C)CC[C@@]2([C@]1(C)CC[C@@]1([C@H]2CC(C)(C)CC1)C)C	C30H50O	426.72	31	0	0.97	0	1	0	134.39	17.07	4.5	9.8	8.46	6.92	7.52	7.44	-8.66	9.34e-07	2.19e-09	Poorly soluble	-10.08	3.56e-08	8.33e-11	Insoluble	-7.88	5.66e-06	1.33e-08	Poorly soluble	Low	No	No	No	No	No	No	No	-1.94	1	3	0	1	2	0.55	0	0	2	5.17
92097	Taraxerol	O[C@H]1CC[C@]2([C@H](C1(C)C)CC[C@@]1([C@@H]2CC[C@@]2(C1=CC[C@@]1([C@H]2CC(C)(C)CC1)C)C)C)C	C30H50O	426.72	31	0	0.93	0	1	1	134.88	20.23	4.82	9.3	8.17	6.92	6.92	7.23	-8.34	1.93e-06	4.52e-09	Poorly soluble	-9.63	1.01e-07	2.36e-10	Poorly soluble	-7.16	2.93e-05	6.85e-08	Poorly soluble	Low	No	No	No	No	No	No	No	-2.3	1	3	0	1	2	0.55	0	1	2	6.04
92156	beta-Amyrin acetate	CC(=O)O[C@H]1CC[C@]2([C@H](C1(C)C)CC[C@@]1([C@@H]2CC=C2[C@@]1(C)CC[C@@]1([C@H]2CC(C)(C)CC1)C)C)C	C32H52O2	468.75	34	0	0.91	2	2	0	144.62	26.3	4.85	9.73	8.74	7.08	7.42	7.56	-8.74	8.45e-07	1.8e-09	Poorly soluble	-10.2	2.96e-08	6.3e-11	Insoluble	-7.77	7.89e-06	1.68e-08	Poorly soluble	Low	No	No	No	No	No	No	No	-2.25	1	3	0	1	1	0.55	0	1	2	5.98
92157	Lupeol acetate	CC(=O)O[C@H]1CC[C@]2([C@H](C1(C)C)CC[C@@]1([C@@H]2CC[C@H]2[C@@]1(C)CC[C@@]1([C@@H]2[C@@H](CC1)C(=C)C)C)C)C	C32H52O2	468.75	34	0	0.91	3	2	0	144.88	26.3	5.17	10.45	8.6	7.08	7.33	7.72	-9.13	3.46e-07	7.38e-10	Poorly soluble	-10.95	5.29e-09	1.13e-11	Insoluble	-7.35	2.08e-05	4.44e-08	Poorly soluble	Low	No	No	No	No	No	No	No	-1.74	1	3	0	1	1	0.55	0	1	2	5.66
94225	Taraxerol acetate	CC(=O)O[C@H]1CC[C@]2([C@H](C1(C)C)CC[C@@]1([C@@H]2CC[C@@]2(C1=CC[C@@]1([C@H]2CC(C)(C)CC1)C)C)C)C	C32H52O2	468.75	34	0	0.91	2	2	0	144.62	26.3	5.21	9.88	8.74	7.08	7.42	7.67	-8.84	6.8e-07	1.45e-09	Poorly soluble	-10.36	2.07e-08	4.41e-11	Insoluble	-7.77	7.89e-06	1.68e-08	Poorly soluble	Low	No	No	No	No	No	No	No	-2.14	1	3	0	1	1	0.55	0	1	2	5.98
97283	10-Methoxycamptothecin	CC[C@@]1(O)C(=O)OCc2c1cc1c3nc4ccc(cc4cc3Cn1c2=O)OC	C21H18N2O5	378.38	28	16	0.29	2	6	1	101.81	90.65	2.97	1.71	1.83	1.33	3.34	2.24	-3.55	0.106	0.000279	Soluble	-3.23	0.223	0.00059	Soluble	-5.93	0.000443	1.17e-06	Moderately soluble	High	No	Yes	Yes	No	Yes	Yes	Yes	-7.39	0	0	0	0	0	0.55	0	0	1	3.94
99474	Diosgenin	C[C@@H]1CC[C@@]2(OC1)O[C@@H]1[C@H]([C@@H]2C)[C@@]2([C@@H](C1)[C@@H]1CC=C3[C@]([C@H]1CC2)(C)CC[C@@H](C3)O)C	C27H42O3	414.62	30	0	0.93	0	3	1	121.59	38.69	4.52	5.67	5.71	4.94	4.29	5.03	-5.98	0.000431	1.04e-06	Moderately soluble	-6.25	0.000235	5.66e-07	Poorly soluble	-4.49	0.0134	3.22e-05	Moderately soluble	High	Yes	No	No	No	No	No	No	-4.8	1	2	0	0	1	0.55	0	1	2	6.94
107905	(-)-Epicatechin gallate	Oc1cc(O)c2c(c1)O[C@@H]([C@@H](C2)OC(=O)c1cc(O)c(c(c1)O)O)c1ccc(c(c1)O)O	C22H18O10	442.37	32	18	0.14	4	10	7	110.04	177.14	1.76	1.53	2.2	0.05	1.04	1.32	-3.7	0.0885	0.0002	Soluble	-4.86	0.00612	1.38e-05	Moderately soluble	-3.09	0.36	0.000815	Soluble	Low	No	No	No	No	No	No	No	-7.91	1	0	1	1	2	0.55	1	1	1	4.16
259846	Lupeol	CC(=C)[C@@H]1CC[C@]2([C@H]1[C@H]1CC[C@H]3[C@@]([C@]1(C)CC2)(C)CC[C@@H]1[C@]3(C)CC[C@@H](C1(C)C)O)C	C30H50O	426.72	31	0	0.93	1	1	1	135.14	20.23	4.76	9.87	8.02	6.92	6.82	7.28	-8.64	9.83e-07	2.3e-09	Poorly soluble	-10.22	2.58e-08	6.05e-11	Insoluble	-6.74	7.69e-05	1.8e-07	Poorly soluble	Low	No	No	No	No	No	No	No	-1.9	1	3	0	1	2	0.55	0	1	2	5.49
320066	1,8-Dichloro-9,10-diphenylanthracene-9,10-diol	Clc1cccc2c1C(O)(c1ccccc1)c1c(C2(O)c2ccccc2)cccc1Cl	C26H18Cl2O2	433.33	30	24	0.08	2	2	2	119.99	40.46	3.55	5.84	5.66	5.23	6.7	5.39	-6.67	9.35e-05	2.16e-07	Poorly soluble	-6.46	0.00015	3.46e-07	Poorly soluble	-10.45	1.54e-08	3.55e-11	Insoluble	High	Yes	Yes	Yes	Yes	No	No	No	-4.8	1	1	0	0	1	0.55	0	0	2	3.93
441667	Cyanidin 3-O-glucoside	OC[C@H]1O[C@@H](Oc2cc3c(O)cc(cc3[o+]c2c2ccc(c(c2)O)O)O)[C@@H]([C@H]([C@@H]1O)O)O	C21H21O11	449.38	32	16	0.29	4	11	8	108.29	193.44	-3.38	-1.03	0.38	-1.76	-1.91	-1.54	-2.08	3.71	0.00825	Soluble	-2.54	1.28	0.00285	Soluble	-0.93	52.3	0.116	Soluble	Low	No	No	No	No	No	No	No	-9.77	2	0	1	1	3	0.17	1	2	1	5.27
441688	Cyanin	OC[C@H]1O[C@@H](Oc2cc(O)cc3c2cc(O[C@@H]2O[C@H](CO)[C@H]([C@@H]([C@H]2O)O)O)c([o+]3)c2ccc(c(c2)O)O)[C@@H]([C@H]([C@@H]1O)O)O	C27H31O16	611.53	43	16	0.44	7	16	11	140.42	272.59	-1.7	-1.67	-2.14	-3.82	-4.03	-2.67	-2.39	2.48	0.00405	Soluble	-3.54	0.175	0.000287	Soluble	0.86	4460	7.29	Soluble	Low	No	No	No	No	No	No	No	-11.22	3	4	1	1	4	0.17	1	2	1	6.55
442416	Agnuside	OC[C@H]1O[C@@H](O[C@@H]2OC=C[C@@H]3[C@H]2C(=C[C@H]3O)COC(=O)c2ccc(cc2)O)[C@@H]([C@H]([C@@H]1O)O)O	C22H26O11	466.44	33	6	0.5	7	11	6	108.82	175.37	0.7	-1.15	-1.23	-1.2	-1.73	-0.92	-1.68	9.75	0.0209	Very soluble	-2.04	4.25	0.00911	Soluble	0.66	2130	4.56	Soluble	Low	No	No	No	No	No	No	No	-9.96	2	1	1	1	3	0.17	0	1	1	5.91
442664	Vicenin-2	OC[C@H]1O[C@H]([C@@H]([C@H]([C@@H]1O)O)O)c1c(O)c([C@@H]2O[C@H](CO)[C@H]([C@@H]([C@H]2O)O)O)c(c2c1oc(cc2=O)c1ccc(cc1)O)O	C27H30O15	594.52	42	16	0.44	5	15	11	139.23	271.2	1.73	-2.26	-3.04	-4.51	-1.8	-1.98	-2.05	5.25	0.00883	Soluble	-2.9	0.746	0.00126	Soluble	-0.27	319	0.536	Soluble	Low	No	Yes	No	No	No	No	No	-11.53	3	4	1	1	4	0.17	0	0	1	6.4
442985	Solasodine	C[C@@H]1CC[C@@]2(NC1)O[C@@H]1[C@H]([C@@H]2C)[C@@]2([C@@H](C1)[C@@H]1CC=C3[C@]([C@H]1CC2)(C)CC[C@@H](C3)O)C	C27H43NO2	413.64	30	0	0.93	0	3	2	127.23	41.49	4.32	5.39	4.91	4.94	3.97	4.71	-5.8	0.000655	1.58e-06	Moderately soluble	-6.02	0.000399	9.65e-07	Poorly soluble	-4.8	0.0065	1.57e-05	Moderately soluble	High	Yes	Yes	No	No	No	No	No	-5	1	1	0	0	1	0.55	0	1	2	6.56
451674	Triterpenoid	O[C@H]1CC[C@]2([C@H]([C@]1(C)COS(=O)(=O)O)CC[C@@]1([C@@H]2CC=C2[C@@]1(C)CC[C@@]1([C@H]2CC(C)(C)CC1)C(=O)O)C)C	C30H48O7S	552.76	38	0	0.9	4	7	3	148.27	129.51	2.97	5.88	7.11	4.37	3.64	4.8	-6.71	0.000108	1.96e-07	Poorly soluble	-8.37	2.34e-06	4.24e-09	Poorly soluble	-5.12	0.00418	7.57e-06	Moderately soluble	Low	No	Yes	No	No	No	No	No	-5.5	2	4	0	1	1	0.56	0	2	2	6.65
471393	Catechin 7-O-gallate	O[C@H]1Cc2c(O[C@@H]1c1ccc(c(c1)O)O)cc(cc2O)OC(=O)c1cc(O)c(c(c1)O)O	C22H18O10	442.37	32	18	0.14	4	10	7	109.78	177.14	1.91	1.06	1.85	0.32	1.04	1.24	-3.4	0.175	0.000396	Soluble	-4.37	0.0188	4.25e-05	Moderately soluble	-3.09	0.36	0.000815	Soluble	Low	No	No	No	No	No	No	No	-8.25	1	0	1	1	2	0.55	1	2	1	4.03
3035446	Sarsaponin	CC1CC[C@@]2(OC1)O[C@@H]1[C@H]([C@@H]2C)[C@@]2([C@@H](C1)[C@@H]1CCC3[C@]([C@H]1CC2)(C)CCC(C3)O)C	C27H44O3	416.64	30	0	1	0	3	1	122.07	38.69	4.55	6.49	5.79	5.08	4.3	5.24	-6.51	0.000128	3.08e-07	Poorly soluble	-7.1	3.32e-05	7.97e-08	Poorly soluble	-4.51	0.0129	3.1e-05	Moderately soluble	High	Yes	No	No	No	No	No	No	-4.23	1	2	0	0	1	0.55	0	0	2	6.88
5280459	Quercitrin	Oc1cc(O)c2c(c1)oc(c(c2=O)O[C@@H]1O[C@@H](C)[C@@H]([C@H]([C@H]1O)O)O)c1ccc(c(c1)O)O	C21H20O11	448.38	32	16	0.29	3	11	7	109	190.28	1.6	0.86	0.49	-1.84	0.01	0.22	-3.33	0.208	0.000464	Soluble	-4.44	0.0163	3.63e-05	Moderately soluble	-2.08	3.69	0.00822	Soluble	Low	No	No	No	No	No	No	No	-8.42	2	0	1	1	3	0.17	1	1	1	5.28
5280637	Cynaroside	OC[C@H]1O[C@@H](Oc2cc(O)c3c(c2)oc(cc3=O)c2ccc(c(c2)O)O)[C@@H]([C@H]([C@@H]1O)O)O	C21H20O11	448.38	32	16	0.29	4	11	7	108.13	190.28	1.76	1.46	-0.24	-2.1	-0.12	0.15	-3.65	0.101	0.000226	Soluble	-5.06	0.00389	8.67e-06	Moderately soluble	-2.1	3.55	0.00791	Soluble	Low	No	Yes	No	No	No	No	No	-8	2	0	1	1	3	0.17	1	1	1	5.17
5280804	Isoquercitrin	OC[C@H]1O[C@@H](Oc2c(oc3c(c2=O)c(O)cc(c3)O)c2ccc(c(c2)O)O)[C@@H]([C@H]([C@@H]1O)O)O	C21H20O12	464.38	33	16	0.29	4	12	8	110.16	210.51	0.94	0.36	-0.54	-2.59	-0.59	-0.48	-3.04	0.423	0.00091	Soluble	-4.35	0.021	4.51e-05	Moderately soluble	-1.51	14.3	0.0308	Soluble	Low	No	No	No	No	No	No	No	-8.88	2	1	1	1	3	0.17	1	1	1	5.32
5280805	Rutin	Oc1cc(O)c2c(c1)oc(c(c2=O)O[C@@H]1O[C@H](CO[C@@H]2O[C@@H](C)[C@@H]([C@H]([C@H]2O)O)O)[C@H]([C@@H]([C@H]1O)O)O)c1ccc(c(c1)O)O	C27H30O16	610.52	43	16	0.44	6	16	10	141.38	269.43	0.46	-0.33	-1.69	-3.89	-2.11	-1.51	-3.3	0.308	0.000505	Soluble	-4.87	0.0083	1.36e-05	Moderately soluble	-0.29	315	0.515	Soluble	Low	No	Yes	No	No	No	No	No	-10.26	3	4	1	1	4	0.17	1	1	1	6.52
5281599	Agathisflavone	Oc1ccc(cc1)c1cc(=O)c2c(o1)cc(c(c2O)c1c(O)cc(c2c1oc(cc2=O)c1ccc(cc1)O)O)O	C30H18O10	538.46	40	32	0	3	10	6	146.97	181.8	3.02	5.04	5.13	0.25	4.61	3.61	-6.75	9.63e-05	1.79e-07	Poorly soluble	-8.6	1.36e-06	2.52e-09	Poorly soluble	-8.7	1.07e-06	1.98e-09	Poorly soluble	Low	No	No	No	No	No	No	No	-6.01	2	2	1	1	3	0.17	0	0	2	4.17
5281600	Amentoflavone	Oc1ccc(cc1)c1cc(=O)c2c(o1)c(c(cc2O)O)c1cc(ccc1O)c1cc(=O)c2c(o1)cc(cc2O)O	C30H18O10	538.46	40	32	0	3	10	6	146.97	181.8	3.06	5.04	5.13	0.25	4.61	3.62	-6.75	9.63e-05	1.79e-07	Poorly soluble	-8.6	1.36e-06	2.52e-09	Poorly soluble	-8.7	1.07e-06	1.98e-09	Poorly soluble	Low	No	No	No	No	No	No	No	-6.01	2	2	1	1	3	0.17	0	0	2	4.27
5281643	Hyperoside	OC[C@H]1O[C@@H](Oc2c(oc3c(c2=O)c(O)cc(c3)O)c2ccc(c(c2)O)O)[C@@H]([C@H]([C@H]1O)O)O	C21H20O12	464.38	33	16	0.29	4	12	8	110.16	210.51	1.45	0.36	-0.54	-2.59	-0.59	-0.38	-3.04	0.423	0.00091	Soluble	-4.35	0.021	4.51e-05	Moderately soluble	-1.51	14.3	0.0308	Soluble	Low	No	No	No	No	No	No	No	-8.88	2	1	1	1	3	0.17	1	1	1	5.32
5281669	Luteolin 7-O-(6''-malonylglucoside)	OC(=O)CC(=O)OC[C@H]1O[C@@H](Oc2cc(O)c3c(c2)oc(cc3=O)c2ccc(c(c2)O)O)[C@@H]([C@H]([C@@H]1O)O)O	C24H22O14	534.42	38	16	0.29	8	14	7	124.45	233.65	1.58	1.18	-0.22	-2.23	-0.27	0.01	-3.68	0.112	0.000209	Soluble	-5.68	0.00111	2.08e-06	Moderately soluble	-2.05	4.76	0.00891	Soluble	Low	No	Yes	No	No	No	No	No	-8.72	3	1	1	1	3	0.11	1	2	2	5.47
5281800	Acteoside	OC[C@H]1O[C@@H](OCCc2ccc(c(c2)O)O)[C@@H]([C@H]([C@@H]1OC(=O)/C=C/c1ccc(c(c1)O)O)O[C@@H]1O[C@@H](C)[C@@H]([C@H]([C@H]1O)O)O)O	C29H36O15	624.59	44	12	0.48	11	15	9	148.42	245.29	2.15	-0.5	-1.12	-2.37	-1.14	-0.6	-2.87	0.836	0.00134	Soluble	-4.18	0.0409	6.55e-05	Moderately soluble	-0.22	377	0.604	Soluble	Low	No	Yes	No	No	No	No	No	-10.46	3	4	2	1	4	0.17	1	2	2	6.37
5291488	Luteolin 7-galactoside	OCC1OC(Oc2cc(O)c3c(c2)oc(cc3=O)c2ccc(c(c2)O)O)C(C(C1O)O)O	C21H20O11	448.38	32	16	0.29	4	11	7	108.13	190.28	1.83	1.46	-0.24	-2.1	-0.12	0.16	-3.65	0.101	0.000226	Soluble	-5.06	0.00389	8.67e-06	Moderately soluble	-2.1	3.55	0.00791	Soluble	Low	No	Yes	No	No	No	No	No	-8	2	0	1	1	3	0.17	1	1	1	5.17
5320834	Quercetin 3-gentiobioside	OC[C@H]1O[C@@H](OC[C@H]2O[C@@H](Oc3c(oc4c(c3=O)c(O)cc(c4)O)c3ccc(c(c3)O)O)[C@@H]([C@H]([C@@H]2O)O)O)[C@@H]([C@H]([C@@H]1O)O)O	C27H30O17	626.52	44	16	0.44	7	17	11	142.54	289.66	1.98	-0.83	-2.71	-4.62	-2.7	-1.78	-3.01	0.614	0.00098	Soluble	-4.77	0.0106	1.69e-05	Moderately soluble	0.29	1220	1.95	Soluble	Low	No	Yes	No	No	No	No	No	-10.71	3	4	1	1	4	0.17	1	1	1	6.56
6321424	Ivermectin	CO[C@H]1C[C@H](O[C@H]2[C@@H](C)/C=C/C=C/3\CO[C@H]4[C@]3(O)[C@@H](C=C([C@H]4O)C)C(=O)O[C@H]3C[C@@H](C/C=C/2\C)O[C@]2(C3)CC[C@@H]([C@H](O2)[C@H](CC)C)C)O[C@H]([C@@H]1O[C@H]1C[C@H](OC)[C@H]([C@@H](O1)C)O)C	C48H74O14	875.09	62	0	0.81	8	14	3	230.77	170.06	6.51	6.34	5.6	1.25	2.72	4.48	-8.73	1.62e-06	1.85e-09	Poorly soluble	-9.7	1.74e-07	1.99e-10	Poorly soluble	-3.89	0.113	0.000129	Soluble	Low	No	Yes	No	No	No	No	No	-7.14	2	4	1	1	4	0.17	0	1	3	10
6427057	(1R,4S,6R,10E,14E,16E,21R)-6'-Butan-2-yl-21,24-dihydroxy-12-[(2R,4S,6S)-5-[(2S,4S,6S)-5-hydroxy-4-methoxy-6-methyloxan-2-yl]oxy-4-methoxy-6-methyloxan-2-yl]oxy-5',11,13,22-tetramethylspiro[3,7,19-trioxatetracyclo[15.6.1.14,8.020,24]pentacosa-10,14,16,22-t	CO[C@H]1C[C@H](OC2C(C)/C=C/C=C/3\COC4C3(O)[C@@H](C=C([C@H]4O)C)C(=O)O[C@H]3CC(C/C=C/2\C)O[C@]2(C3)CCC(C(O2)C(CC)C)C)O[C@H](C1O[C@H]1C[C@H](OC)C([C@@H](O1)C)O)C	C48H74O14	875.09	62	0	0.81	8	14	3	230.77	170.06	6.65	6.34	5.6	1.25	2.72	4.51	-8.73	1.62e-06	1.85e-09	Poorly soluble	-9.7	1.74e-07	1.99e-10	Poorly soluble	-3.89	0.113	0.000129	Soluble	Low	No	Yes	No	No	No	No	No	-7.14	2	4	1	1	4	0.17	0	1	3	10
10414856	3,8'-Biapigenin	Oc1ccc(cc1)c1cc(=O)c2c(o1)c(c(cc2O)O)c1c(oc2c(c1=O)c(O)cc(c2)O)c1ccc(cc1)O	C30H18O10	538.46	40	32	0	3	10	6	146.97	181.8	2.62	5.05	5.13	0.25	4.61	3.53	-6.75	9.49e-05	1.76e-07	Poorly soluble	-8.61	1.32e-06	2.46e-09	Poorly soluble	-8.7	1.07e-06	1.98e-09	Poorly soluble	Low	No	No	No	No	No	No	No	-6	2	2	1	1	3	0.17	0	0	2	4.24
12303065	Chlorogenin	C[C@@H]1CC[C@@]2(OC1)O[C@@H]1[C@H]([C@@H]2C)[C@@]2([C@@H](C1)[C@@H]1C[C@H](O)[C@@H]3[C@]([C@H]1CC2)(C)CC[C@@H](C3)O)C	C27H44O4	432.64	31	0	1	0	4	2	123.23	58.92	4.3	5.15	4.76	4.23	3.4	4.37	-5.77	0.00074	1.71e-06	Moderately soluble	-6.13	0.000319	7.37e-07	Poorly soluble	-3.69	0.0887	0.000205	Soluble	High	Yes	Yes	No	No	No	No	No	-5.28	1	1	0	0	1	0.55	0	0	2	6.97
12444386	Arjungenin	OC[C@]1(C)[C@@H](O)[C@H](O)C[C@]2([C@H]1CC[C@@]1([C@@H]2CC=C2[C@@]1(C)CC[C@@]1([C@H]2[C@H](O)C(CC1)(C)C)C(=O)O)C)C	C30H48O6	504.7	36	0	0.9	2	6	5	140.14	118.22	2.65	4.5	4.15	3.33	3.46	3.62	-5.67	0.00107	2.13e-06	Moderately soluble	-6.7	9.99e-05	1.98e-07	Poorly soluble	-3.9	0.0634	0.000126	Soluble	High	No	Yes	No	No	No	No	No	-6.18	1	3	0	0	0	0.56	0	1	2	6.68
14492795	5,7-Dihydroxy-4'-methoxy-8,3'-di-C-prenylflavanone	COc1ccc(cc1CC=C(C)C)C1CC(=O)c2c(O1)c(CC=C(C)C)c(cc2O)O	C26H30O5	422.51	31	12	0.35	6	5	2	123.48	75.99	4.36	6.57	5.51	3.03	6.1	5.11	-6.49	0.000137	3.24e-07	Poorly soluble	-7.96	4.58e-06	1.08e-08	Poorly soluble	-6.56	0.000116	2.75e-07	Poorly soluble	High	No	No	No	No	Yes	No	Yes	-4.21	0	0	0	0	1	0.55	0	1	2	4.32
21573751	N-Methylsolasodine	C[C@@H]1CC[C@@]2(N(C1)C)O[C@@H]1[C@H]([C@@H]2C)[C@@]2([C@@H](C1)[C@@H]1CC=C3[C@]([C@H]1CC2)(C)CC[C@@H](C3)O)C	C28H45NO2	427.66	31	0	0.93	0	3	1	132.13	32.7	4.56	5.86	5.25	5.14	3.92	4.95	-6.18	0.00028	6.56e-07	Poorly soluble	-6.32	0.000205	4.8e-07	Poorly soluble	-4.46	0.0147	3.44e-05	Moderately soluble	High	Yes	No	No	No	No	No	No	-4.75	1	2	0	0	1	0.55	0	1	2	6.69
44584640	3-O-trans-Caffeoyltormentic acid	O=C(O[C@H]1[C@H](O)C[C@]2([C@H](C1(C)C)CC[C@@]1([C@@H]2CC=C2[C@@]1(C)CC[C@@]1([C@H]2[C@](C)(O)[C@H](C)CC1)C(=O)O)C)C)/C=C/c1ccc(c(c1)O)O	C39H54O8	650.84	47	6	0.69	5	8	5	182.67	144.52	3.68	6.91	6.74	4.29	5.36	5.4	-7.99	6.61e-06	1.02e-08	Poorly soluble	-9.76	1.14e-07	1.75e-10	Poorly soluble	-5.99	0.000663	1.02e-06	Moderately soluble	Low	No	Yes	No	No	No	No	Yes	-5.36	2	4	1	2	2	0.56	1	3	2	7.18
44715635	Nimbinene	COC(=O)C[C@H]1[C@@]2(C)[C@H](OC3C2=C(C)[C@@H](C3)c2cocc2)[C@@H](C2[C@]1(C)C(=O)CC=C2C)OC(=O)C	C28H34O7	482.57	35	5	0.61	6	7	0	128.17	92.04	3.68	2.04	4.52	2.48	4.32	3.41	-3.83	0.0719	0.000149	Soluble	-3.6	0.121	0.000251	Soluble	-5.66	0.00106	2.19e-06	Moderately soluble	High	No	No	No	No	No	Yes	Yes	-7.8	0	1	0	0	0	0.55	0	2	1	6.21
101297651	Rubusic acid	O[C@@H]1C[C@@H]2[C@]([C@@H]3[C@]1(C)[C@]1(C)CC[C@@]4([C@H](C1=CC3)CC(CC4)(C)C)C(=O)O)(C)CC[C@@H](C2(C)C)O	C30H48O4	472.7	34	0	0.9	1	4	3	137.82	77.76	3.55	6.14	6.2	4.97	4.96	5.16	-6.57	0.000126	2.67e-07	Poorly soluble	-7.56	1.32e-05	2.78e-08	Poorly soluble	-5.3	0.00237	5.02e-06	Moderately soluble	High	No	Yes	No	No	No	No	No	-4.82	1	3	0	1	1	0.56	0	1	2	6.31
